# Supplementary material for: Revisiting Why Plants Become N Deficient Under Elevated CO2: Importance to Meet N Demand Regardless of the Fed-Form
Source: Front Plant Sci. 2021 Nov 4;12:726186. doi: 10.3389/fpls.2021.726186 (PMC8600045; doi:10.3389/fpls.2021.726186)
Supplement: Supplementary file 1 [file Data_Sheet_1.zip]

Archive with 3 entries (3 files):
- Experiment 1 data.XLSX
- Experiment 2 data.XLSX
- Supplementary Figures and Tables.pdf
