# Supplementary material for: Revisiting Why Plants Become N Deficient Under Elevated CO2: Importance to Meet N Demand Regardless of the Fed-Form
Source: Front Plant Sci. 2021 Nov 4;12:726186. doi: 10.3389/fpls.2021.726186 (PMC8600045; doi:10.3389/fpls.2021.726186)
Supplement: Supplementary file 1 [file Data_Sheet_1.zip › Experiment 1 data.XLSX]

## Sheet: Biomass
	Wheat	Biomass (g DW )	leaf blade	leaf sheath	shoot	root	whole plant
	HC_nitrate	1	4.593	2.223	6.816	3.85334	10.6693
		2	3.603	1.89	5.493	1.83531	7.32831
		3	3.759	1.64	5.399	4.09468	9.49368
		4	4.599	2.235	6.834	8.26674	15.1007
	HC_urea	1	4.447	1.935	6.382	6.3876	12.7696
		2	3.896	1.644	5.54	4.05877	9.59877
		3	3.994	1.912	5.906	2.33846	8.24446
		4	3.918	3.664	7.582	2.63764	10.2196
	LC_nitrate	1	3.106	1.092	4.198	2.95487	7.15287
		2	2.96	1.145	4.105	1.72535	5.83035
		3	2.945	1.179	4.124	2.54009	6.66409
		4	3.445	1.481	4.926	3.54015	8.46615
	LC_urea	1	3.657	1.54	5.197	6.63095	11.8279
		2	2.708	1.172	3.88	2.48462	6.36462
		3	3.208	1.354	4.562	1.86616	6.42816
		4	3.12	1.374	4.494	1.94719	6.44119
	Rice	Biomass (g DW )	leaf blade	leaf sheath	shoot	root	whole plant
	HC_nitrate	1	1.141	1.394	2.535	0.655	3.19
		2	0.807	0.919	1.726	0.432	2.158
		3	1.095	1.289	2.384	0.71	3.094
		4	1.105	1.113	2.218	0.666	2.884
	HC_urea	1	1.523	1.859	3.382	1.005	4.387
		2	1.144	1.575	2.719	0.554	3.273
		3	1.03	1.031	2.061	0.519	2.58
		4	1.346	1.518	2.864	0.747	3.611
	LC_nitrate	1	0.802	0.836	1.638	0.499	2.137
		2	0.788	0.885	1.673	0.447	2.12
		3	0.599	0.575	1.174	0.321	1.495
		4	0.723	0.801	1.524	0.424	1.948
	LC_urea	1	0.893	0.921	1.814	0.43	2.244
		2	0.874	0.858	1.732	0.447	2.179
		3	0.585	0.6	1.185	0.239	1.424
		4	0.633	0.597	1.23	0.278	1.508
	Potato	Biomass (g DW )	leaf blade	stem	shoot	tuber	root	whole plant
	HC_nitrate	1	2.118	0.792	2.91	4.157	0.478256	7.54526
		2	1.931	0.902	2.833	3.233	0.533967	6.59997
		3	1.86	0.883	2.743	1.997	0.442355	5.18235
		4	2.423	1.049	3.472	3.722	0.587113	7.78111
	HC_urea	1	2.26	0.665	2.925	4.977	0.553026	8.45503
		2	2.111	0.88	2.991	4.037	0.477944	7.50594
		3	2.078	0.931	3.009	2.762	0.431094	6.20209
		4	2.061	0.855	2.916	3.294	0.488149	6.69815
	LC_nitrate	1	2.019	1.013	3.032	1.954	0.486535	5.47254
		2	1.792	0.85	2.642	1.915	0.468903	5.0259
		3	1.653	0.856	2.509	1.254	0.411273	4.17427
		4	2.04	0.85	2.89	2.345	0.47591	5.71091
	LC_urea	1	2.078	0.929	3.007	2.575	0.56968	6.15168
		2	1.943	0.887	2.83	3.037	0.591726	6.45873
		3	2.029	0.799	2.828	2.474	0.468191	5.77019
		4	2.073	0.936	3.009	2.308	0.508188	5.82519
	Guinea grass	Biomass (g DW )	leaf blade	leaf sheath	shoot	root	whole plant
	HC_nitrate	1	6.095	5.91	12.005	2.78082	14.7858
		2	5.779	5.47	11.249	2.19043	13.4394
		3	5.245	5.36	10.605	2.81819	13.4232
		4	4.963	5.14	10.103	2.3887	12.4917
	HC_urea	1	5.513	5.03	10.543	2.5059	13.0489
		2	4.283	5.26	9.543	1.4421	10.9851
		3	5.47	5.98	11.45	1.84899	13.299
		4	6.1	5.13	11.23	2.73442	13.9644
	LC_nitrate	1	4.294	4.52	8.814	2.49189	11.3059
		2	4.816	5.16	9.976	3.36624	13.3422
		3	4.137	4.49	8.627	1.86549	10.4925
		4	3.938	4.2	8.138	2.31279	10.4508
	LC_urea	1	4.184	4.4	8.584	2.07205	10.656
		2	4.46	4.81	9.27	1.79922	11.0692
		3	4.147	5.11	9.257	2.37131	11.6283
		4	4.768	4.65	9.418	2.14779	11.5658
	Amaranthus	Biomass (g DW )	leaf blade	stem	shoot	root	whole plant
	HC_nitrate	1	4.575	2.384	6.959	1.47265	8.43165
		2	4.421	2.052	6.473	1.4645	7.9375
		3	2.473	1.693	4.166	0.580132	4.74613
		4	4.171	3.01	7.181	1.32316	8.50416
	HC_urea	1	3.577	2.001	5.578	0.89841	6.47641
		2	3.317	1.759	5.076	0.893361	5.96936
		3	3.591	1.538	5.129	1.00364	6.13264
		4	3.46	1.446	4.906	1.04184	5.94784
	LC_nitrate	1	4.275	2.248	6.523	1.30099	7.82399
		2	3.948	1.913	5.861	1.20194	7.06294
		3	3.809	2.279	6.088	0.94623	7.03423
		4	4.479	2.44	6.919	1.20195	8.12095
	LC_urea	1	4.158	1.8	5.958	1.31681	7.27481
		2	3.596	1.534	5.13	0.879152	6.00915
		3	3.066	1.15	4.216	0.554878	4.77088
		4	3.243	1.681	4.924	0.917597	5.8416

## Sheet: N cont.
	Wheat	TN cont. (mg N)	leaf blade	leaf sheath	shoot	root	whole plant
	HC_nitrate	1	122.015	33.0296	155.045	45.1787	200.224
		2	126.425	43.4637	169.889	27.44	197.329
		3	132.539	36.156	168.695	47.047	215.742
		4	127.489	34.0083	161.497	66.4265	227.924
	HC_urea	1	127.883	31.3157	159.198	56.0405	215.239
		2	137.917	38.3319	176.248	48.2989	224.547
		3	134.837	44.9508	179.788	37.5531	217.341
		4	129.048	58.9789	188.027	28.6717	216.698
	LC_nitrate	1	131.454	29.5634	161.018	40.0496	201.067
		2	134.721	40.7785	175.5	27.9433	203.443
		3	132.455	41.8833	174.339	33.0563	207.395
		4	129.81	34.6972	164.507	43.8985	208.406
	LC_urea	1	130.508	29.9233	160.432	59.8289	220.26
		2	118.331	33.0979	151.429	29.1149	180.544
		3	130.776	38.7249	169.501	32.0255	201.527
		4	121.139	35.1516	156.291	32.2349	188.525
	Rice	TN cont. (mg N)	leaf blade	leaf sheath	shoot	root	whole plant
	HC_nitrate	1	49.0297	34.8824	83.9121	9.57982	93.492
		2	37.9513	22.7858	60.737	6.33654	67.0736
		3	48.8431	32.4699	81.313	10.7472	92.0602
		4	49.0779	24.1537	73.2316	10.2832	83.5148
	HC_urea	1	66.0322	42.3519	108.384	16.2985	124.683
		2	44.5351	33.6032	78.1383	8.91544	87.0537
		3	46.9686	25.9031	72.8717	8.46981	81.3415
		4	58.9932	38.514	97.5072	12.0923	109.6
	LC_nitrate	1	39.5503	20.9529	60.5032	8.65551	69.1587
		2	40.6817	24.0879	64.7697	6.37055	71.1402
		3	31.1479	16.2404	47.3883	4.68866	52.077
		4	36.0474	21.2819	57.3293	6.40046	63.7297
	LC_urea	1	45.535	24.6704	70.2053	8.19394	78.3993
		2	43.6863	23.5003	67.1865	6.8953	74.0818
		3	31.0121	17.3572	48.3693	3.99609	52.3654
		4	34.2847	16.7177	51.0024	5.48959	56.492
	Potato	TN cont. (mg N)	leaf blade	stem	shoot	tuber	root	whole plant
	HC_nitrate	1	134.365	30.2248	164.59	76.6741	12.093	253.357
		2	134.16	38.8807	173.041	56.4694	11.471	240.981
		3	137.086	44.7995	181.886	44.2887	9.97393	236.149
		4	142.346	34.502	176.848	55.0963	11.4796	243.424
	HC_urea	1	123.61	17.3955	141.006	81.6517	11.9518	234.61
		2	136.963	30.0453	167.009	55.2554	9.94657	232.211
		3	145.854	36.8485	182.703	47.2367	9.1648	239.104
		4	136.301	30.1546	166.455	53.7814	10.2848	230.521
	LC_nitrate	1	145.629	49.5754	195.204	51.4123	9.26466	255.881
		2	130.003	40.1856	170.189	36.7271	9.93481	216.851
		3	129.054	47.207	176.261	22.8107	9.77124	208.843
		4	142.752	45.6776	188.429	48.7824	11.0972	248.309
	LC_urea	1	144.628	31.7817	176.41	53.0712	11.6239	241.105
		2	139.489	32.6299	172.119	50.0721	11.5442	233.735
		3	145.562	30.1912	175.753	44.2038	11.0467	231.003
		4	147.385	40.5829	187.968	43.6428	12.6769	244.288
	Guinea grass	TN cont. (mg N)	leaf blade	leaf sheath	shoot	root	whole plant
	HC_nitrate	1	110.047	72.9467	182.993	37.5315	220.525
		2	126.273	81.6748	207.947	24.5366	232.484
		3	105.701	70.0607	175.761	41.2506	217.012
		4	99.3528	71.1791	170.532	37.6003	208.132
	HC_urea	1	104.87	67.3068	172.177	38.118	210.295
		2	88.9129	81.6102	170.523	24.4692	194.992
		3	103.459	74.6215	178.081	24.747	202.828
		4	130.398	63.8314	194.229	31.4266	225.656
	LC_nitrate	1	97.4272	68.5973	166.024	29.1742	195.199
		2	100.792	70.5654	171.358	41.7225	213.08
		3	98.5598	76.109	174.669	27.3375	202.006
		4	103.053	73.8416	176.895	30.7701	207.665
	LC_urea	1	93.8517	80.6707	174.522	32.0505	206.573
		2	99.1579	81.1758	180.334	29.1091	209.443
		3	101.836	86.9795	188.815	27.137	215.952
		4	113.016	73.8975	186.913	25.7004	212.614
	Amaranthus	TN cont. (mg N)	leaf blade	stem	shoot	root	whole plant
	HC_nitrate	1	178.985	46.0987	225.084	24.6435	249.727
		2	179.578	47.6545	227.232	28.6099	255.842
		3	124.409	74.9708	199.38	14.5995	213.979
		4	159.726	71.0157	230.742	26.7309	257.473
	HC_urea	1	170.965	60.0462	231.011	17.924	248.935
		2	175.27	52.7501	228.02	20.8846	248.904
		3	184.104	46.8223	230.927	22.512	253.439
		4	173.99	40.8638	214.854	23.884	238.738
	LC_nitrate	1	177.905	45.9513	223.856	24.6987	248.555
		2	180.405	45.4623	225.867	21.9815	247.849
		3	172.831	60.2865	233.118	19.7786	252.897
		4	168.37	51.7286	220.099	23.6242	243.723
	LC_urea	1	182.307	41.6706	223.978	23.7229	247.701
		2	188.255	53.2544	241.509	17.4649	258.974
		3	188.977	48.2332	237.21	13.8351	251.045
		4	157.582	53.0427	210.625	19.8	230.425

## Sheet: N conc.
	Wheat	TN conc. (mg N / g DW)	leaf blade	leaf sheath	shoot	root	whole plant
	HC_nitrate	1	26.5655	14.8581	22.7472	11.7246	18.7663
		2	35.0888	22.9967	30.9282	14.9511	26.9269
		3	35.2591	22.0464	31.2456	11.4898	22.7248
		4	27.7211	15.2162	23.6315	8.03539	15.0936
	HC_urea	1	28.7571	16.1838	24.9449	8.77333	16.8556
		2	35.3995	23.3162	31.8138	11.8999	23.3933
		3	33.76	23.5099	30.4416	16.0589	26.3621
		4	32.9372	16.0968	24.7991	10.8702	21.2041
	LC_nitrate	1	42.3227	27.0727	38.3558	13.5538	28.11
		2	45.514	35.6144	42.7527	16.1957	34.8938
		3	44.9763	35.5244	42.2742	13.0138	31.1213
		4	37.6806	23.4282	33.3957	12.4002	24.6163
	LC_urea	1	35.6872	19.4307	30.87	9.02268	18.622
		2	43.6967	28.2406	39.028	11.718	28.3668
		3	40.7657	28.6004	37.1551	17.1612	31.3507
		4	38.8266	25.5834	34.7776	16.5546	29.2687
	Rice	TN conc. (mg N / g DW)	leaf blade	leaf sheath	shoot	root	whole plant
	HC_nitrate	1	42.9708	25.0233	33.1014	14.6257	29.3078
		2	47.0276	24.7941	35.1895	14.6679	31.0814
		3	44.6056	25.19	34.1078	15.1369	29.7544
		4	44.4144	21.7014	33.0169	15.4403	28.958
	HC_urea	1	43.3566	22.7821	32.0473	16.2174	28.4209
		2	38.9293	21.3354	28.7379	16.0929	26.5975
		3	45.6006	25.1242	35.3574	16.3195	31.5277
		4	43.8285	25.3715	34.0458	16.1879	30.3516
	LC_nitrate	1	49.3146	25.0633	36.9373	17.3457	32.3625
		2	51.6266	27.218	38.7147	14.2518	33.5567
		3	51.9998	28.2442	40.3648	14.6064	34.8341
		4	49.8581	26.5691	37.6176	15.0954	32.7155
	LC_urea	1	50.991	26.7865	38.702	19.0557	34.9373
		2	49.9843	27.3896	38.7913	15.4257	33.9981
		3	53.0122	28.9287	40.818	16.72	36.7735
		4	54.1622	28.0028	41.4653	19.7467	37.4615
	Potato	TN conc. (mg N / g DW)	leaf blade	stem	shoot	tuber	root	whole plant
	HC_nitrate	1	63.4396	38.1626	56.5601	18.4446	25.2856	33.5783
		2	69.4771	43.105	61.0805	17.4666	21.4826	36.5125
		3	73.7024	50.7356	66.3091	22.1776	22.5474	45.5678
		4	58.748	32.8904	50.9356	14.8029	19.5526	31.284
	HC_urea	1	54.6949	26.1587	48.2072	16.4058	21.6117	27.7479
		2	64.8808	34.1424	55.8371	13.6872	20.8112	30.9369
		3	70.1898	39.5795	60.7188	17.1023	21.2594	38.5522
		4	66.1332	35.2686	57.0834	16.3271	21.069	34.4157
	LC_nitrate	1	72.1291	48.9392	64.3813	26.3113	19.0421	46.7573
		2	72.5465	47.2772	64.4167	19.1786	21.1873	43.1467
		3	78.0724	55.1484	70.2514	18.1903	23.7585	50.0309
		4	69.9763	53.7384	65.2004	20.8027	23.3179	43.4797
	LC_urea	1	69.5996	34.2107	58.6663	20.6102	20.4042	39.1933
		2	71.7904	36.7868	60.8193	16.4874	19.5094	36.189
		3	71.7405	37.7863	62.1474	17.8674	23.5943	40.0339
		4	71.0976	43.3577	62.4686	18.9093	24.9454	41.9365
	Guinea grass	TN conc. (mg N / g DW)	leaf blade	leaf sheath	shoot	root	whole plant
	HC_nitrate	1	18.0552	12.3429	15.2431	13.4965	14.9146
		2	21.8503	14.9314	18.4859	11.2017	17.2987
		3	20.1527	13.071	16.5734	14.6373	16.1669
		4	20.0187	13.8481	16.8793	15.7409	16.6616
	HC_urea	1	19.0223	13.3811	16.3309	15.2113	16.1159
		2	20.7595	15.5153	17.8689	16.9677	17.7506
		3	18.9139	12.4785	15.5529	13.3841	15.2514
		4	21.3767	12.4428	17.2956	11.493	16.1593
	LC_nitrate	1	22.6891	15.1764	18.8364	11.7076	17.2652
		2	20.9286	13.6755	17.177	12.3944	15.9703
		3	23.824	16.9508	20.2468	14.6544	19.2525
		4	26.1689	17.5813	21.7369	13.3043	19.8707
	LC_urea	1	22.4311	18.3342	20.3311	15.468	19.3855
		2	22.2327	16.8765	19.4535	16.1787	18.9212
		3	24.5565	17.0214	20.397	11.4439	18.5712
		4	23.7029	15.8919	19.8464	11.966	18.383
	Amaranthus	TN conc. (mg N / g DW)	leaf blade	stem	shoot	root	whole plant
	HC_nitrate	1	39.1224	19.3367	32.3442	16.7341	29.6178
		2	40.6193	23.2234	35.1047	19.5357	32.2321
		3	50.307	44.2828	47.8588	25.1658	45.085
		4	38.2945	23.5933	32.1323	20.2024	30.2761
	HC_urea	1	47.7957	30.0081	41.4147	19.9508	38.4372
		2	52.8398	29.9887	44.9211	23.3775	41.697
		3	51.2683	30.4436	45.0237	22.4304	41.3262
		4	50.2862	28.2599	43.7941	22.9247	40.1386
	LC_nitrate	1	41.6151	20.441	34.3179	18.9845	31.7683
		2	45.6952	23.7649	38.5373	18.2885	35.0914
		3	45.3745	26.4531	38.2914	20.9026	35.9523
		4	37.591	21.2003	31.8108	19.6549	30.0116
	LC_urea	1	43.8449	23.1504	37.5928	18.0154	34.0491
		2	52.3512	34.716	47.0779	19.8656	43.0966
		3	61.6362	41.9419	56.2642	24.9335	52.6202
		4	48.5914	31.5543	42.7751	21.5781	39.4455

## Sheet: Organic-N conc.
	Wheat	Organic-N (mg orgN / g DW)	leaf blade	leaf sheath	shoot	root	whole plant
	HC_nitrate	1	26.2775	14.5492	22.4524	11.6381	18.5467
		2	34.6611	21.1644	30.0172	14.8362	26.2152
		3	34.8782	20.9305	30.6415	11.2005	22.2564
		4	27.5299	14.7487	23.3499	7.88548	14.8841
	HC_urea	1	28.7079	15.5607	24.7217	8.73588	16.7253
		2	35.3995	22.5764	31.5942	11.7577	23.2065
		3	33.3252	21.9089	29.6293	15.8949	25.7337
		4	32.9372	15.0071	24.2725	10.6988	20.7692
	LC_nitrate	1	41.0855	24.9822	36.8966	13.2664	27.1349
		2	40.2085	27.1796	36.5744	15.8233	30.4336
		3	40.9495	29.25	37.6047	12.7326	28.1245
		4	37.214	21.3195	32.4353	12.2429	23.9918
	LC_urea	1	35.6165	18.4821	30.5392	8.92858	18.4239
		2	42.5462	25.5265	37.4052	11.5608	27.316
		3	38.8535	23.6763	34.3489	16.6689	29.2162
		4	37.756	23.7647	33.4783	16.3188	28.2909
	Rice	Organic-N (mg orgN / g DW)	leaf blade	leaf sheath	shoot	root	whole plant
	HC_nitrate	1	42.3896	22.2567	31.3185	14.4781	27.8607
		2	46.7514	22.0697	33.6098	14.5843	29.8011
		3	44.209	22.6946	32.5764	14.9352	28.5282
		4	43.9481	19.3938	31.6267	15.2947	27.8551
	HC_urea	1	42.8307	20.5828	30.6016	16.043	27.2664
		2	38.5887	19.9599	27.7978	15.6979	25.7497
		3	45.2546	23.1208	34.1823	16.2026	30.5655
		4	43.2951	23.681	32.8991	16.0399	29.4115
	LC_nitrate	1	49.0589	22.4335	35.4699	16.7546	31.0998
		2	51.1158	24.2561	36.9073	14.1632	32.1117
		3	51.6659	25.3202	38.7623	14.508	33.5545
		4	49.5676	24.1419	36.2041	14.9881	31.5863
	LC_urea	1	50.6569	24.8341	37.5462	18.5722	33.9104
		2	49.621	25.4733	37.6587	15.3706	33.0865
		3	52.6894	26.9526	39.6581	16.562	35.7817
		4	53.6857	25.8667	40.1833	19.1526	36.3063
	Potato	Organic-N (mg orgN / g DW)	leaf blade	stem	shoot	tuber	root	whole plant
	HC_nitrate	1	60.1111	21.653	49.6442	18.1291	25.2237	30.7333
		2	63.3445	23.7457	50.7366	16.9855	21.3706	31.8278
		3	67.4527	29.9368	55.3759	21.1377	21.9085	39.3257
		4	56.8671	25.7269	47.4586	14.551	19.4743	29.6061
	HC_urea	1	54.1874	24.3295	47.3992	16.1063	21.4814	27.2836
		2	63.9292	30.5286	54.1022	13.4081	20.6782	30.087
		3	67.8713	28.8579	55.8003	16.7985	21.1452	36.0227
		4	64.385	29.9309	54.2827	16.3271	20.976	33.1896
	LC_nitrate	1	66.179	21.5444	51.2665	25.2055	18.3179	39.0319
		2	64.2971	27.1328	52.3404	18.5232	20.8234	36.5147
		3	65.3003	27.207	52.3039	17.59	23.3001	39.0178
		4	62.129	31.6334	53.1597	20.3909	23.103	37.1995
	LC_urea	1	68.7745	27.7206	56.091	20.4839	19.1637	37.7667
		2	69.7361	26.6187	56.2219	16.4874	19.285	34.154
		3	68.9912	24.2789	56.3585	17.8674	23.3894	37.1801
		4	68.0277	32.8451	57.0836	18.2749	24.7988	38.8907
	Guinea grass	Organic-N (mg orgN / g DW)	leaf blade	leaf sheath	shoot	root	whole plant
	HC_nitrate	1	17.981	12.0347	15.0537	13.3542	14.734
		2	21.712	14.3367	18.1257	11.024	16.9682
		3	20.0752	12.6882	16.3416	14.5398	15.9633
		4	19.8214	13.6215	16.6672	15.6517	16.473
	HC_urea	1	18.5399	13.0528	15.922	15.0814	15.7606
		2	20.6394	15.1971	17.6396	16.8279	17.5331
		3	18.8882	12.3108	15.453	13.3422	15.1596
		4	21.1517	12.1754	17.0512	11.493	15.9628
	LC_nitrate	1	22.5202	14.2811	18.2951	11.5604	16.8107
		2	20.9286	13.2135	16.9381	12.218	15.7472
		3	23.5246	14.6861	18.9245	14.5321	18.1436
		4	25.8599	15.8798	20.7092	13.2933	19.068
	LC_urea	1	22.2913	15.9679	19.05	15.3292	18.3265
		2	22.0795	15.462	18.6458	16.1718	18.2437
		3	24.4697	15.8403	19.7061	11.3189	17.9957
		4	23.7029	14.399	19.1093	11.9632	17.7822
	Amaranthus	Organic-N (mg orgN / g DW)	leaf blade	stem	shoot	root	whole plant
	HC_nitrate	1	38.5102	17.0547	31.16	16.4255	28.5865
		2	39.1892	18.4849	32.6258	18.3575	29.9932
		3	47.0665	28.2577	39.4229	25.1658	37.6802
		4	36.0021	21.3961	29.8799	20.1133	28.3603
	HC_urea	1	47.063	26.9607	39.8517	19.916	37.0862
		2	51.3883	24.4775	42.0628	23.2918	39.2536
		3	50.3843	23.7105	42.3858	22.3016	39.0989
		4	49.2887	22.5513	41.4081	22.8353	38.1548
	LC_nitrate	1	40.9487	18.0414	33.0543	18.7706	30.6791
		2	44.8145	18.1875	36.1236	18.0826	33.0535
		3	44.1022	21.315	35.572	20.2449	33.5102
		4	36.7371	18.6487	30.3582	19.3675	28.7315
	LC_urea	1	42.7914	19.996	35.9046	17.7664	32.6214
		2	51.3299	28.2528	44.4293	19.6383	40.8023
		3	58.2872	24.5441	49.0831	24.3098	46.2018
		4	48.1427	27.6339	41.1412	21.525	38.0599

## Sheet: Nitrate-N cont.
	Wheat	Nitrate-N cont.(mg NO3-N)	leaf blade	leaf sheath	shoot	root	whole plant
	HC_nitrate	1	1.32258	0.686682	2.00927	0.332986	2.34225
		2	1.54125	3.46303	5.00428	0.210944	5.21523
		3	1.43189	1.83006	3.26196	1.1846	4.44655
		4	0.879015	1.04501	1.92402	1.23926	3.16329
	HC_urea	1	0.218507	1.20577	1.42428	0.239231	1.66351
		2	0	1.21626	1.21626	0.577084	1.79334
		3	1.73671	3.06095	4.79766	0.383504	5.18116
		4	0	3.99274	3.99274	0.452231	4.44498
	LC_nitrate	1	3.84273	2.28287	6.12559	0.849035	6.97463
		2	15.7041	9.65784	25.362	0.642622	26.0046
		3	11.8591	7.39753	19.2567	0.714234	19.9709
		4	1.60778	3.12301	4.73079	0.556853	5.28764
	LC_urea	1	0.258605	1.46081	1.71942	0.623922	2.34334
		2	3.11567	3.18091	6.29658	0.390754	6.68734
		3	6.13454	6.66729	12.8018	0.918708	13.7205
		4	3.3403	2.49897	5.83927	0.458995	6.29827
	Rice	Nitrate-N cont.(mg NO3-N)	leaf blade	leaf sheath	shoot	root	whole plant
	HC_nitrate	1	0.663185	3.85655	4.51974	0.0966833	4.61642
		2	0.2229	2.50368	2.72657	0.0361384	2.76271
		3	0.434273	3.21663	3.6509	0.143213	3.79411
		4	0.515226	2.56837	3.0836	0.0969904	3.18059
	HC_urea	1	0.801016	4.0884	4.88942	0.175247	5.06466
		2	0.389619	2.16639	2.55601	0.218816	2.77483
		3	0.356406	2.06552	2.42193	0.0606772	2.4826
		4	0.718038	2.56614	3.28418	0.110513	3.39469
	LC_nitrate	1	0.205001	2.19851	2.40351	0.294989	2.6985
		2	0.402483	2.62129	3.02378	0.0395997	3.06338
		3	0.199994	1.68132	1.88131	0.0316048	1.91291
		4	0.210002	1.94419	2.1542	0.0454902	2.19969
	LC_urea	1	0.29833	1.79819	2.09652	0.207892	2.30441
		2	0.317469	1.64415	1.96162	0.0246469	1.98626
		3	0.1888	1.18565	1.37445	0.0377746	1.41222
		4	0.301612	1.27525	1.57686	0.165171	1.74203
	Potato	Nitrate-N cont.(mg NO3-N)	leaf blade	stem	shoot	tuber	root	whole plant
	HC_nitrate	1	7.04969	13.0756	20.1253	1.31146	0.0295776	21.4663
		2	11.8421	17.4621	29.3042	1.55516	0.0597727	30.9192
		3	11.6244	18.3653	29.9897	2.07663	0.282589	32.3489
		4	4.55747	7.51452	12.072	0.937524	0.045992	13.0555
	HC_urea	1	1.14701	1.21641	2.36343	1.4904	0.07206	3.92589
		2	2.00875	3.18009	5.18884	1.12693	0.0635775	6.37934
		3	4.81781	9.98176	14.7996	0.839132	0.0492428	15.688
		4	3.60315	4.56371	8.16687	0	0.0453938	8.21226
	LC_nitrate	1	12.0132	27.7509	39.7641	2.16083	0.352377	42.2774
		2	14.783	17.1227	31.9058	1.25506	0.170638	33.3315
		3	21.1123	23.9178	45.0301	0.752822	0.188542	45.9715
		4	16.0086	18.7892	34.7977	0.965788	0.102257	35.8658
	LC_urea	1	1.71469	6.02925	7.74394	0.325218	0.706706	8.77586
		2	3.99151	9.01904	13.0105	0	0.132794	13.1433
		3	5.57841	10.7924	16.3708	0	0.0959313	16.4667
		4	6.36375	9.83988	16.2036	1.4642	0.0745017	17.7423
	Guinea grass	Nitrate-N cont.(mg NO3-N)	leaf blade	leaf sheath	shoot	root	whole plant
	HC_nitrate	1	0.452466	1.82157	2.27404	0.395778	2.66981
		2	0.798794	3.25306	4.05186	0.389332	4.44119
		3	0.406461	2.05218	2.45864	0.274665	2.73331
		4	0.979079	1.1645	2.14358	0.213037	2.35661
	HC_urea	1	2.65964	1.65138	4.31102	0.325547	4.63656
		2	0.51448	1.67355	2.18803	0.201634	2.38966
		3	0.140549	1.00268	1.14323	0.0774703	1.2207
		4	1.37265	1.37182	2.74447	0	2.74447
	LC_nitrate	1	0.725297	4.04656	4.77186	0.366873	5.13873
		2	0	2.38355	2.38355	0.5937	2.97725
		3	1.23845	10.1683	11.4067	0.227985	11.6347
		4	1.21683	7.14648	8.3633	0.0255159	8.38882
	LC_urea	1	0.584921	10.412	10.9969	0.287679	11.2846
		2	0.683251	6.80343	7.48669	0.0124706	7.49916
		3	0.359959	6.03579	6.39575	0.296496	6.69225
		4	0	6.94198	6.94198	0.00588903	6.94786
	Amaranthus	Nitrate-N cont.(mg NO3-N)	leaf blade	stem	shoot	root	whole plant
	HC_nitrate	1	2.80041	5.44034	8.24075	0.454455	8.6952
		2	6.32245	9.72348	16.0459	1.72543	17.7714
		3	8.01371	27.1305	35.1442	0	35.1442
		4	9.5615	6.61341	16.1749	0.117913	16.2928
	HC_urea	1	2.62085	6.09787	8.71872	0.0312286	8.74995
		2	4.81454	9.69412	14.5087	0.0765763	14.5852
		3	3.17442	10.3555	13.5299	0.129326	13.6592
		4	3.45137	8.25456	11.7059	0.093186	11.7991
	LC_nitrate	1	2.84879	5.39424	8.24303	0.278375	8.52141
		2	3.47703	10.6696	14.1467	0.247454	14.3941
		3	4.84601	11.7096	16.5556	0.622334	17.1779
		4	3.82469	6.22574	10.0504	0.345444	10.3959
	LC_urea	1	4.38059	5.67779	10.0584	0.327829	10.3862
		2	3.67267	9.91465	13.5873	0.199816	13.7871
		3	10.2679	20.0074	30.2753	0.346068	30.6214
		4	1.45491	6.59018	8.04509	0.0486647	8.09375

## Sheet: Nitrate-N (%)
	Wheat	Nitrate-N in total N (%)	leaf blade	leaf sheath	shoot	root	whole plant
	HC_nitrate	1	1.08395	2.07899	1.29593	0.737043	1.16982
		2	1.2191	7.96763	2.94562	0.768745	2.64291
		3	1.08035	5.06157	1.93364	2.5179	2.06105
		4	0.689482	3.0728	1.19136	1.86562	1.38787
	HC_urea	1	0.170865	3.85037	0.894655	0.426889	0.772866
		2	0	3.17297	0.690083	1.19482	0.798649
		3	1.288	6.80954	2.6685	1.02123	2.38388
		4	0	6.76979	2.1235	1.57727	2.05123
	LC_nitrate	1	2.92324	7.72193	3.8043	2.11996	3.4688
		2	11.6567	23.6837	14.4513	2.29974	12.7822
		3	8.95332	17.6623	11.0456	2.16066	9.62941
		4	1.23857	9.00075	2.87574	1.2685	2.53719
	LC_urea	1	0.198152	4.88185	1.07174	1.04284	1.06389
		2	2.63302	9.6106	4.15812	1.34211	3.704
		3	4.69086	17.2171	7.55264	2.86867	6.80829
		4	2.75742	7.10912	3.73617	1.42391	3.3408
	Rice	Nitrate-N in total N (%)	leaf blade	leaf sheath	shoot	root	whole plant
	HC_nitrate	1	1.35262	11.0559	5.38627	1.00924	4.93777
		2	0.587331	10.9879	4.48915	0.570317	4.11893
		3	0.88912	9.90648	4.48993	1.33256	4.12134
		4	1.04981	10.6335	4.21075	0.94319	3.80841
	HC_urea	1	1.21307	9.65341	4.5112	1.07523	4.06205
		2	0.874859	6.44699	3.27114	2.45434	3.18749
		3	0.758817	7.97404	3.32355	0.716394	3.05208
		4	1.21715	6.66288	3.36814	0.913909	3.09736
	LC_nitrate	1	0.518329	10.4926	3.97253	3.40811	3.90189
		2	0.989345	10.8822	4.66851	0.621606	4.30611
		3	0.64208	10.3527	3.96999	0.674068	3.67324
		4	0.582571	9.13544	3.75758	0.710732	3.45159
	LC_urea	1	0.655168	7.28887	2.98627	2.53714	2.93933
		2	0.726703	6.99629	2.91966	0.357445	2.68117
		3	0.608794	6.83087	2.84157	0.94529	2.69686
		4	0.879729	7.62816	3.09174	3.0088	3.08369
	Potato	Nitrate-N in total N (%)	leaf blade	stem	shoot	tuber	root	whole plant
	HC_nitrate	1	5.24667	43.2612	12.2275	1.71044	0.244585	8.47277
		2	8.82685	44.912	16.9348	2.75399	0.521078	12.8305
		3	8.47963	40.9944	16.4882	4.68886	2.83328	13.6986
		4	3.20168	21.7799	6.82618	1.70161	0.400643	5.36327
	HC_urea	1	0.927925	6.99269	1.67612	1.82531	0.60292	1.67337
		2	1.46663	10.5843	3.10693	2.03949	0.63919	2.74722
		3	3.30317	27.0887	8.10036	1.77644	0.537304	6.56113
		4	2.64354	15.1344	4.90635	0	0.441368	3.56247
	LC_nitrate	1	8.24922	55.9771	20.3706	4.20295	3.80345	16.5223
		2	11.3712	42.6092	18.7472	3.41727	1.71758	15.3707
		3	16.3593	50.6658	25.5475	3.3003	1.92956	22.0125
		4	11.2143	41.1343	18.4673	1.97979	0.921463	14.444
	LC_urea	1	1.18559	18.9708	4.38975	0.612797	6.07979	3.63986
		2	2.86153	27.6404	7.55906	0	1.15031	5.62318
		3	3.83234	35.7467	9.31467	0	0.868419	7.12835
		4	4.31777	24.2464	8.62042	3.35497	0.587695	7.26288
	Guinea grass	Nitrate-N in total N (%)	leaf blade	leaf sheath	shoot	root	whole plant
	HC_nitrate	1	0.411159	2.49712	1.24269	1.05452	1.21066
		2	0.632594	3.98295	1.9485	1.58674	1.91032
		3	0.38454	2.92915	1.39885	0.665844	1.25952
		4	0.985457	1.63601	1.25699	0.566583	1.13227
	HC_urea	1	2.53613	2.45351	2.50383	0.854052	2.20479
		2	0.578633	2.05066	1.28313	0.824034	1.22552
		3	0.135849	1.34368	0.641971	0.313049	0.601839
		4	1.05266	2.14912	1.413	0	1.21622
	LC_nitrate	1	0.744451	5.89902	2.87419	1.25753	2.63257
		2	0	3.37778	1.39098	1.42297	1.39724
		3	1.25654	13.3601	6.53048	0.833966	5.75957
		4	1.18078	9.67811	4.72784	0.0829241	4.0396
	LC_urea	1	0.62324	12.9068	6.30113	0.897582	5.46275
		2	0.689053	8.38111	4.15157	0.0428408	3.58053
		3	0.353471	6.93933	3.38731	1.09259	3.09895
		4	0	9.39406	3.71401	0.0229141	3.26784
	Amaranthus	Nitrate-N in total N (%)	leaf blade	stem	shoot	root	whole plant
	HC_nitrate	1	1.56461	11.8015	3.6612	1.84412	3.48188
		2	3.52073	20.4041	7.06146	6.03087	6.94621
		3	6.44141	36.188	17.6267	0	16.4241
		4	5.98617	9.3126	7.00995	0.441109	6.32797
	HC_urea	1	1.53297	10.1553	3.77415	0.174228	3.51495
		2	2.74694	18.3774	6.3629	0.366665	5.85978
		3	1.72425	22.1166	5.85896	0.574475	5.38956
		4	1.98366	20.2002	5.44832	0.390161	4.94229
	LC_nitrate	1	1.6013	11.739	3.68229	1.12708	3.42838
		2	1.92735	23.4692	6.26327	1.12573	5.80763
		3	2.80389	19.4232	7.1018	3.1465	6.79246
		4	2.2716	12.0354	4.56633	1.46225	4.26545
	LC_urea	1	2.40286	13.6254	4.49079	1.38191	4.19305
		2	1.9509	18.6175	5.626	1.1441	5.32375
		3	5.43342	41.4806	12.7631	2.50138	12.1976
		4	0.923271	12.4243	3.81963	0.245781	3.51254

## Sheet: δ15N
	Wheat		δ15N (‰)
	HC_nitrate	1	0.672
		2	-0.3264
		3	-1.0024
		4	0.2456
	HC_urea	1	-3.644
		2	-3.5192
		3	-3.6232
		4	-3.1656
	LC_nitrate	1	-1.1376
		2	-2.9264
		3	-1.9072
		4	-1.5432
	LC_urea	1	-3.3528
		2	-4.0392
		3	-3.8832
		4	-3.124
	Rice		δ15N (‰)
	HC_nitrate	1	-1.8476
		2	0.2164
		3	-1.7036
		4	-0.8012
	HC_urea	1	-2.6924
		2	0.06088
		3	-1.742
		4	-2.2988
	LC_nitrate	1	0.5236
		2	0.13
		3	8.0404
		4	0.9748
	LC_urea	1	-1.742
		2	6.9652
		3	-1.3868
		4	0.0724
	Potato		δ15N (‰)
	HC_nitrate	1	-0.638
		2	-2.0972
		3	-2.27
		4	-0.6476
	HC_urea	1	-2.6444
		2	-2.6348
		3	-2.7596
		4	-2.7116
	LC_nitrate	1	-2.2892
		2	-2.7884
		3	-2.26
		4	-2.9996
	LC_urea	1	-3.5852
		2	-3.3356
		3	-3.6332
		4	-4.1612
	Guinea grass		δ15N (‰)
	HC_nitrate	1	2.0056
		2	1.3426
		3	1.363
		4	1.4956
	HC_urea	1	-1.7378
		2	-2.156
		3	-1.4114
		4	-1.6664
	LC_nitrate	1	1.1998
		2	1.8118
		3	1.2304
		4	1.5466
	LC_urea	1	-2.4416
		2	-2.2988
		3	-1.6868
		4	-1.7888
	Amaranthus		δ15N (‰)
	HC_nitrate	1	1.0416
		2	-1.036
		3	0.4732
		4	0.5026
	HC_urea	1	-2.4276
		2	-3.3684
		3	-3.3292
		4	-3.8388
	LC_nitrate	1	0.2968
		2	-0.448
		3	-0.007
		4	0.3654
	LC_urea	1	-3.3684
		2	-2.9862
		3	-3.2312
		4	-0.9184

## Sheet: RGR
	Wheat		RGR (g / g / d)
	HC_nitrate	1	0.159318
		2	0.145903
		3	0.155149
		4	0.171724
	HC_urea	1	0.165736
		2	0.155542
		3	0.15011
		4	0.15778
	LC_nitrate	1	0.145038
		2	0.137736
		3	0.14251
		4	0.151058
	LC_urea	1	0.163
		2	0.140868
		3	0.141222
		4	0.141295
	Rice		RGR (g / g / d)
	HC_nitrate	1	0.165782
		2	0.151823
		3	0.16469
		4	0.16218
	HC_urea	1	0.177161
		2	0.166699
		3	0.158202
		4	0.170209
	LC_nitrate	1	0.151474
		2	0.151189
		3	0.138714
		4	0.148167
	LC_urea	1	0.153219
		2	0.152169
		3	0.136976
		4	0.139023
	Potato		RGR (g / g / d)
	HC_nitrate	1	0.0599807
		2	0.0552002
		3	0.0465643
		4	0.06108
	HC_urea	1	0.0640465
		2	0.0597941
		3	0.0529795
		4	0.0557275
	LC_nitrate	1	0.0485101
		2	0.0454695
		3	0.0388386
		4	0.0500328
	LC_urea	1	0.052688
		2	0.0544276
		3	0.0504016
		4	0.0507404
	Guinea grass		RGR (g / g / d)
	HC_nitrate	1	0.230926
		2	0.227516
		3	0.227473
		4	0.224904
	HC_urea	1	0.226463
		2	0.220314
		3	0.227141
		4	0.228885
	LC_nitrate	1	0.221342
		2	0.227257
		3	0.218676
		4	0.218534
	LC_urea	1	0.219228
		2	0.220587
		3	0.222347
		4	0.222154
	Amaranthus		RGR (g / g / d)
	HC_nitrate	1	0.178142
		2	0.175985
		3	0.157618
		4	0.178447
	HC_urea	1	0.168719
		2	0.165808
		3	0.166771
		4	0.165679
	LC_nitrate	1	0.17547
		2	0.171815
		3	0.17167
		4	0.176801
	LC_urea	1	0.172871
		2	0.166045
		3	0.157804
		4	0.165035

## Sheet: Transpiration
	Wheat		Cumulative transpiration (L / plant)
	HC_nitrate	1	1.4
		2	1.024
		3	1.283
		4	1.56
	HC_urea	1	1.422
		2	1.26
		3	1.211
		4	1.434
	LC_nitrate	1	1.658
		2	1.571
		3	1.587
		4	1.858
	LC_urea	1	1.836
		2	1.425
		3	1.473
		4	1.494
	Rice		Cumulative transpiration (L / plant)
	HC_nitrate	1	0.494
		2	0.38
		3	0.512
		4	0.55
	HC_urea	1	0.696
		2	0.496
		3	0.464
		4	0.587
	LC_nitrate	1	0.521
		2	0.513
		3	0.39
		4	0.496
	LC_urea	1	0.552
		2	0.545
		3	0.354
		4	0.392
	Potato		Cumulative transpiration (L / plant)
	HC_nitrate	1	1.199
		2	1.252
		3	1.073
		4	1.197
	HC_urea	1	1.26
		2	1.238
		3	1.145
		4	1.133
	LC_nitrate	1	1.298
		2	1.305
		3	1.105
		4	1.225
	LC_urea	1	1.321
		2	1.328
		3	1.281
		4	1.346
	Guinea grass		Cumulative transpiration (L / plant)
	HC_nitrate	1	1.037
		2	0.934
		3	0.952
		4	0.953
	HC_urea	1	0.967
		2	0.83
		3	0.967
		4	0.98
	LC_nitrate	1	1.195
		2	1.224
		3	1.047
		4	1.104
	LC_urea	1	1.101
		2	1.088
		3	1.092
		4	1.189
	Amaranthus		Cumulative transpiration (L / plant)
	HC_nitrate	1	1.114
		2	1.102
		3	0.567
		4	1.061
	HC_urea	1	0.97
		2	0.926
		3	1.013
		4	0.825
	LC_nitrate	1	1.313
		2	1.143
		3	1.282
		4	1.314
	LC_urea	1	1.27
		2	1.198
		3	1.035
		4	1.18

## Sheet: WUE
	Wheat		WUE (g / L)
	HC_nitrate	1	7.53292
		2	7.03619
		3	7.30353
		4	9.60096
	HC_urea	1	8.89336
		2	7.52026
		3	6.7062
		4	7.04072
	LC_nitrate	1	4.23982
		2	3.63278
		3	4.12151
		4	4.49026
	LC_urea	1	6.37511
		2	4.37991
		3	4.28032
		4	4.22888
	Rice		WUE (g / L)
	HC_nitrate	1	6.39524
		2	5.59803
		3	5.98291
		4	5.18773
	HC_urea	1	6.25898
		2	6.53679
		3	5.49407
		4	6.09923
	LC_nitrate	1	4.04271
		2	4.07261
		3	3.75449
		4	3.86542
	LC_urea	1	4.00951
		2	3.94174
		3	3.93573
		4	3.76849
	Potato		WUE (g / L)
	HC_nitrate	1	5.11948
		2	4.14774
		3	3.5185
		4	5.32507
	HC_urea	1	5.59367
		2	4.92645
		3	4.18786
		4	4.67003
	LC_nitrate	1	3.13215
		2	2.77311
		3	2.50432
		4	3.5134
	LC_urea	1	3.59173
		2	3.80401
		3	3.40608
		4	3.28246
	Guinea grass		WUE (g / L)
	HC_nitrate	1	14.2361
		2	14.3645
		3	14.0758
		4	13.0836
	HC_urea	1	13.4704
		2	13.2074
		3	13.729
		4	14.2259
	LC_nitrate	1	9.44175
		2	10.8817
		3	9.99951
		4	9.44546
	LC_urea	1	9.65763
		2	10.1528
		3	10.6276
		4	9.70798
	Amaranthus		WUE (g / L)
	HC_nitrate	1	7.51719
		2	7.15063
		3	8.26919
		4	7.96103
	HC_urea	1	6.61743
		2	6.3843
		3	5.99717
		4	7.13981
	LC_nitrate	1	5.91507
		2	6.12899
		3	5.44207
		4	6.13657
	LC_urea	1	5.68292
		2	4.96799
		3	4.55399
		4	4.90178

[truncated: 7 more sheets: N acquired, N acuqired per tranpiration, Leaf area, Root length, Leaf area per root length, Foliar N per leaf area, Leaf area per mass]
