# Supplementary material for: Revisiting Why Plants Become N Deficient Under Elevated CO2: Importance to Meet N Demand Regardless of the Fed-Form
Source: Front Plant Sci. 2021 Nov 4;12:726186. doi: 10.3389/fpls.2021.726186 (PMC8600045; doi:10.3389/fpls.2021.726186)
Supplement: Supplementary file 1 [file Data_Sheet_1.zip › Experiment 2 data.XLSX]

## Sheet: RGR
	Wheat		RGR (g / g / d)
	HC	0N	0.107693
		0.025N	0.123763
		0.05N	0.122585
		0.1N	0.142514
		0.2N	0.149389
		0.3N	0.159773
		0.4N	0.165014
		0.5N	0.167301
	LC	0N	0.105878
		0.025N	0.1206
		0.05N	0.125497
		0.1N	0.130477
		0.2N	0.135508
		0.3N	0.139633
		0.4N	0.135155
		0.5N	0.138584
	Guinea grass		RGR (g / g / d)
	HC	0N	0.12995
		0.025N	0.138335
		0.05N	0.143308
		0.1N	0.154
		0.2N	0.159467
		0.3N	0.166774
		0.4N	0.174483
		0.5N	0.176839
	LC	0N	0.142119
		0.025N	0.143712
		0.05N	0.148227
		0.1N	0.160264
		0.2N	0.158779
		0.3N	0.163504
		0.4N	0.167014
		0.5N	0.168528

## Sheet: NAR
	Wheat		NAR (g / m2 / d)
	HC	0N	15.5869
		0.025N	18.2645
		0.05N	17.7047
		0.1N	22.7879
		0.2N	20.4386
		0.3N	24.4024
		0.4N	25.4236
		0.5N	25.5639
	LC	0N	15.1248
		0.025N	17.5486
		0.05N	16.6331
		0.1N	18.3429
		0.2N	15.4993
		0.3N	14.5192
		0.4N	13.5068
		0.5N	15.1297
	Guinea grass		NAR (g / m2 / d)
	HC	0N	24.4072
		0.025N	20.6802
		0.05N	20.5634
		0.1N	22.5911
		0.2N	23.0265
		0.3N	24.0527
		0.4N	24.0408
		0.5N	23.9906
	LC	0N	20.212
		0.025N	22.7288
		0.05N	19.9332
		0.1N	21.2602
		0.2N	20.1658
		0.3N	22.9704
		0.4N	22.1854
		0.5N	21.43

## Sheet: LAR
	Wheat		LAR (m2 / g)
	HC	0N	0.00690921
		0.025N	0.00677612
		0.05N	0.00692384
		0.1N	0.00625393
		0.2N	0.00730914
		0.3N	0.00654742
		0.4N	0.00649057
		0.5N	0.00654443
	LC	0N	0.0070003
		0.025N	0.00687232
		0.05N	0.00754498
		0.1N	0.00711323
		0.2N	0.00874288
		0.3N	0.00961709
		0.4N	0.0100064
		0.5N	0.00915971
	Guinea grass		LAR (m2 / g)
	HC	0N	0.00571859
		0.025N	0.00715466
		0.05N	0.00743718
		0.1N	0.0072429
		0.2N	0.00734338
		0.3N	0.00733387
		0.4N	0.00765815
		0.5N	0.00777237
	LC	0N	0.0070314
		0.025N	0.00632288
		0.05N	0.00743618
		0.1N	0.0075382
		0.2N	0.00835095
		0.3N	0.00753705
		0.4N	0.00796195
		0.5N	0.00831324

## Sheet: Biomass
	Wheat	Biomass (g DW)	leaf blade	leaf sheath	shoot	root	whole plant
	HC	0N	1.11	0.708	1.818	0.690883	2.50888
		0.025N	1.85	0.868	2.718	1.21651	3.93451
		0.05N	1.71	1.025	2.735	1.07185	3.80685
		0.1N	2.93	1.521	4.451	2.20033	6.65133
		0.2N	3.81	2.081	5.891	2.1722	8.0632
		0.3N	5.12	2.764	7.884	2.90013	10.7841
		0.4N	5.7	3.06	8.76	3.72866	12.4887
		0.5N	5.24	3.125	8.365	4.94965	13.3146
	LC	0N	1.07	0.498	1.568	0.816583	2.38458
		0.025N	1.57	0.756	2.326	1.27504	3.60104
		0.05N	1.85	0.87	2.72	1.41023	4.13023
		0.1N	2.06	1.061	3.121	1.6273	4.7483
		0.2N	2.38	1.335	3.715	1.75162	5.46662
		0.3N	2.9	1.308	4.208	1.92784	6.13584
		0.4N	2.71	1.062	3.772	1.64074	5.41274
		0.5N	2.96	1.263	4.223	1.73524	5.95824
	Guinea grass	Biomass (g DW)	leaf blade	leaf sheath	shoot	root	whole plant
	HC	0N	1.5	1.55	3.05	1.09619	4.14619
		0.025N	1.78	2.25	4.03	1.21336	5.24336
		0.05N	2.35	2.45	4.8	1.22688	6.02688
		0.1N	2.93	3.44	6.37	1.76033	8.13033
		0.2N	3.3	4.76	8.06	1.41513	9.47513
		0.3N	4.29	4.99	9.28	2.34636	11.6264
		0.4N	5.59	6.69	12.28	2.1474	14.4274
		0.5N	6.3	6.87	13.17	2.24102	15.411
	LC	0N	1.67	1.76	3.43	1.02227	4.45227
		0.025N	1.62	1.76	3.38	1.27534	4.65534
		0.05N	1.87	2.35	4.22	1.06275	5.28275
		0.1N	2.72	2.94	5.66	1.74003	7.40003
		0.2N	3.69	3.94	7.63	1.66432	9.29432
		0.3N	3.82	4.42	8.24	2.36902	10.609
		0.4N	4.59	5.25	9.84	1.8647	11.7047
		0.5N	4.71	5.64	10.35	1.86151	12.2115

## Sheet: Leaf area
	Wheat		Leaf are (m2 / plant)
	HC	0N	0.0166103
		0.025N	0.0254946
		0.05N	0.0253929
		0.1N	0.0389943
		0.2N	0.0580667
		0.3N	0.0675409
		0.4N	0.0774677
		0.5N	0.0835169
	LC	0N	0.0160719
		0.025N	0.0237628
		0.05N	0.0309569
		0.1N	0.0329071
		0.2N	0.0497292
		0.3N	0.0630555
		0.4N	0.0586749
		0.5N	0.0575243
	Guinea grass		Leaf are (m2 / plant)
	HC	0N	0.0163212
		0.025N	0.0289067
		0.05N	0.0353579
		0.1N	0.0468512
		0.2N	0.0560757
		0.3N	0.0694036
		0.4N	0.0919685
		0.5N	0.100387
	LC	0N	0.0236754
		0.025N	0.0213956
		0.05N	0.0307293
		0.1N	0.0447449
		0.2N	0.0650672
		0.3N	0.0653403
		0.4N	0.0777641
		0.5N	0.0859291

## Sheet: No. of tillers
	Wheat		No. of tilles
	HC	0N	11
		0.025N	11
		0.05N	13
		0.1N	17
		0.2N	26
		0.3N	29
		0.4N	31
		0.5N	35
	LC	0N	8
		0.025N	12
		0.05N	15
		0.1N	16
		0.2N	24
		0.3N	25
		0.4N	24
		0.5N	25
	Guinea grass		No. of tilles
	HC	0N	7
		0.025N	7
		0.05N	10
		0.1N	12
		0.2N	18
		0.3N	15
		0.4N	18
		0.5N	22
	LC	0N	9
		0.025N	11
		0.05N	10
		0.1N	13
		0.2N	19
		0.3N	19
		0.4N	20
		0.5N	21

## Sheet: Transpiration
	Wheat		Cumulative transpiration (L)
	HC	0N	0.3342
		0.025N	0.4736
		0.05N	0.4812
		0.1N	0.7056
		0.2N	0.9455
		0.3N	1.1648
		0.4N	1.2101
		0.5N	1.2905
	LC	0N	0.5969
		0.025N	0.8984
		0.05N	1.011
		0.1N	1.165
		0.2N	1.3197
		0.3N	1.4942
		0.4N	1.4366
		0.5N	1.5414
	Guinea grass		Cumulative transpiration (L)
	HC	0N	0.3459
		0.025N	0.454
		0.05N	0.5461
		0.1N	0.6479
		0.2N	0.7125
		0.3N	0.9423
		0.4N	0.9736
		0.5N	1.0205
	LC	0N	0.5559
		0.025N	0.6424
		0.05N	0.7133
		0.1N	0.9807
		0.2N	1.0867
		0.3N	1.1708
		0.4N	1.1586
		0.5N	1.2471

## Sheet: WUE
	Wheat		WUE (g / L)
	HC	0N	7.13909
		0.025N	8.04795
		0.05N	7.65556
		0.1N	9.25217
		0.2N	8.39789
		0.3N	9.15276
		0.4N	10.2187
		0.5N	10.2221
	LC	0N	3.78888
		0.025N	3.87137
		0.05N	3.96363
		0.1N	3.97021
		0.2N	4.04911
		0.3N	4.02412
		0.4N	3.68213
		0.5N	3.78568
	Guinea grass		WUE (g / L)
	HC	0N	11.746
		0.025N	11.3659
		0.05N	10.8838
		0.1N	12.4202
		0.2N	13.1816
		0.3N	12.2499
		0.4N	14.7331
		0.5N	15.0199
	LC	0N	7.85937
		0.025N	7.1172
		0.05N	7.28936
		0.1N	7.46078
		0.2N	8.47618
		0.3N	8.99024
		0.4N	10.0306
		0.5N	9.72517

## Sheet: N conc.
	Wheat	TN conc. (mg N / g DW)	leaf blade	leaf sheath	shoot	root	whole plant
	HC	0N	7.71859	7.94101	7.80521	9.85689	8.37019
		0.025N	8.2816	8.73585	8.42666	7.50187	8.14073
		0.05N	10.1458	8.79867	9.64092	8.45368	9.30664
		0.1N	10.7134	9.95143	10.453	6.55439	9.1633
		0.2N	14.7851	12.1334	13.8484	8.78479	12.4843
		0.3N	14.6822	13.048	14.1093	8.43392	12.583
		0.4N	19.5513	16.3044	18.4171	11.1052	16.234
		0.5N	26.8302	21.6296	24.8874	7.38178	18.3798
	LC	0N	11.1982	8.30365	10.2789	7.41318	9.29753
		0.025N	11.054	8.61627	10.2617	7.32914	9.22334
		0.05N	12.633	10.0768	11.8154	5.82919	9.77146
		0.1N	16.0636	9.26544	13.7525	8.55258	11.9704
		0.2N	26.5615	16.443	22.9254	10.3013	18.8803
		0.3N	32.3842	22.565	29.332	9.86769	23.2165
		0.4N	44.4151	34.1038	41.512	13.0396	32.8813
		0.5N	44.8238	32.4469	41.1222	14.2225	33.2881
	Guinea grass	TN conc. (mg N / g DW)	leaf blade	leaf sheath	shoot	root	whole plant
	HC	0N	10.8217	4.9843	7.85514	6.51848	7.50175
		0.025N	13.4159	5.32342	8.89777	6.53631	8.35131
		0.05N	12.0234	6.10566	9.00287	7.45595	8.68797
		0.1N	15.7349	7.1295	11.0877	7.34221	10.2768
		0.2N	20.3716	11.2546	14.9873	8.51353	14.0205
		0.3N	21.4127	13.228	17.0117	11.3223	15.8635
		0.4N	21.6383	15.1817	18.1208	10.0399	16.918
		0.5N	22.2683	18.209	20.1508	12.7033	19.0678
	LC	0N	10.5046	6.11938	8.25447	6.75453	7.91008
		0.025N	12.728	7.84341	10.1846	7.33568	9.40411
		0.05N	14.6748	7.08173	10.4464	7.45114	9.84385
		0.1N	14.1943	7.78296	10.864	8.79434	10.3774
		0.2N	20.1993	10.6383	15.2622	8.87962	14.1193
		0.3N	21.9683	15.1197	18.2946	11.2792	16.7281
		0.4N	24.679	17.8282	21.0239	11.4423	19.4974
		0.5N	24.6505	21.6098	22.9935	12.9741	21.4662

## Sheet: N cont.
	Wheat	TN cont. (mg N)	leaf blade	leaf sheath	shoot	root	whole plant
	HC	0N	8.56763	5.62223	14.1899	6.80996	20.9998
		0.025N	15.321	7.58272	22.9037	9.1261	32.0298
		0.05N	17.3493	9.01864	26.3679	9.0611	35.429
		0.1N	31.3902	15.1361	46.5263	14.4218	60.9481
		0.2N	56.3312	25.2496	81.5807	19.0823	100.663
		0.3N	75.1729	36.0646	111.237	24.4595	135.697
		0.4N	111.443	49.8914	161.334	41.4074	202.741
		0.5N	140.59	67.5926	208.183	36.5372	244.72
	LC	0N	11.982	4.13522	16.1173	6.05348	22.1707
		0.025N	17.3548	6.5139	23.8687	9.34495	33.2136
		0.05N	23.371	8.76685	32.1379	8.2205	40.3584
		0.1N	33.091	9.83063	42.9216	13.9176	56.8392
		0.2N	63.2163	21.9514	85.1677	18.0439	103.212
		0.3N	93.9142	29.515	123.429	19.0234	142.453
		0.4N	120.365	36.2182	156.583	21.3947	177.978
		0.5N	132.679	40.9804	173.659	24.6794	198.338
	Guinea grass	TN cont. (mg N)	leaf blade	leaf sheath	shoot	root	whole plant
	HC	0N	16.2325	7.72567	23.9582	7.14551	31.1037
		0.025N	23.8803	11.9777	35.858	7.93088	43.7889
		0.05N	28.2549	14.9589	43.2138	9.14757	52.3613
		0.1N	46.1032	24.5255	70.6287	12.9247	83.5534
		0.2N	67.2262	53.5718	120.798	12.0478	132.846
		0.3N	91.8605	66.0078	157.868	26.5662	184.434
		0.4N	120.958	101.566	222.523	21.5597	244.083
		0.5N	140.29	125.096	265.386	28.4683	293.854
	LC	0N	17.5427	10.7701	28.3128	6.90496	35.2178
		0.025N	20.6194	13.8044	34.4238	9.35549	43.7793
		0.05N	27.4419	16.6421	44.0839	7.9187	52.0026
		0.1N	38.6084	22.8819	61.4904	15.3025	76.7928
		0.2N	74.5355	41.9148	116.45	14.7785	131.229
		0.3N	83.9187	66.8289	150.748	26.7207	177.468
		0.4N	113.277	93.5982	206.875	21.3365	228.212
		0.5N	116.104	121.879	237.983	24.1514	262.135

[truncated: 3 more sheets: Foliar N per leaf area, N acquired per transpiration, Leaf area per mass]
